# Supplementary material for: Withania somnifera extracts induced attenuation of HIV-1: a mechanistic approach to restrict viral infection
Source: Virol J. 2023 Aug 3;20:173. doi: 10.1186/s12985-023-02130-y (PMC10401819; doi:10.1186/s12985-023-02130-y)
Supplement: Supplementary file 1 — Supplementary Material 1 [file 12985_2023_2130_MOESM1_ESM.xlsx]

## Sheet: Fig 2A CA-WSHA VB28
Parameter
Table Analyzed	2A CA-WSHA VB28
One-way analysis of variance
P value	< 0.0001
P value summary	***
Are means signif. different? (P < 0.05)	Yes
Number of groups	5
F	811.3
R squared	0.9969
ANOVA Table	SS	df	MS
Treatment (between columns)	15790	4	3948
Residual (within columns)	48.67	10	4.867
Total	15840	14
Tukey's Multiple Comparison Test	Mean Diff.	q	Significant? P < 0.05?	Summary	95% CI of diff
0.016 vs 0.031	-44	34.55	Yes	***	-49.93 to -38.07
0.016 vs 0.063	-77.67	60.98	Yes	***	-83.59 to -71.74
0.016 vs 0.125	-83.33	65.43	Yes	***	-89.26 to -77.41
0.016 vs 0.250	-84	65.95	Yes	***	-89.93 to -78.07
0.031 vs 0.063	-33.67	26.43	Yes	***	-39.59 to -27.74
0.031 vs 0.125	-39.33	30.88	Yes	***	-45.26 to -33.41
0.031 vs 0.250	-40	31.41	Yes	***	-45.93 to -34.07
0.063 vs 0.125	-5.667	4.449	No	ns	-11.59 to 0.2610
0.063 vs 0.250	-6.333	4.973	Yes	*	-12.26 to -0.4057
0.125 vs 0.250	-0.6667	0.5234	No	ns	-6.594 to 5.261

## Sheet: Fig 2A CA-WSHA UG70
Parameter
Table Analyzed	2A CA-WSHA UG70
One-way analysis of variance
P value	< 0.0001
P value summary	***
Are means signif. different? (P < 0.05)	Yes
Number of groups	5
F	366.9
R squared	0.9932
ANOVA Table	SS	df	MS
Treatment (between columns)	9980	4	2495
Residual (within columns)	68	10	6.8
Total	10050	14
Tukey's Multiple Comparison Test	Mean Diff.	q	Significant? P < 0.05?	Summary	95% CI of diff
0.016 vs 0.031	-20	13.28	Yes	***	-27.01 to -12.99
0.016 vs 0.063	-57.33	38.08	Yes	***	-64.34 to -50.33
0.016 vs 0.125	-62.33	41.4	Yes	***	-69.34 to -55.33
0.016 vs 0.250	-63	41.85	Yes	***	-70.01 to -55.99
0.031 vs 0.063	-37.33	24.8	Yes	***	-44.34 to -30.33
0.031 vs 0.125	-42.33	28.12	Yes	***	-49.34 to -35.33
0.031 vs 0.250	-43	28.56	Yes	***	-50.01 to -35.99
0.063 vs 0.125	-5	3.321	No	ns	-12.01 to 2.007
0.063 vs 0.250	-5.667	3.764	No	ns	-12.67 to 1.340
0.125 vs 0.250	-0.6667	0.4428	No	ns	-7.673 to 6.340

## Sheet: Fig 2B CA-WSAQ VB28
Parameter
Table Analyzed	2B CA-WSAQ VB28
One-way analysis of variance
P value	< 0.0001
P value summary	***
Are means signif. different? (P < 0.05)	Yes
Number of groups	5
F	2779
R squared	0.9991
ANOVA Table	SS	df	MS
Treatment (between columns)	26680	4	6671
Residual (within columns)	24	10	2.4
Total	26710	14
Tukey's Multiple Comparison Test	Mean Diff.	q	Significant? P < 0.05?	Summary	95% CI of diff
0.125 vs 0.250	-5.333	5.963	Yes	*	-9.496 to -1.171
0.125 vs 0.500	-81.33	90.93	Yes	***	-85.50 to -77.17
0.125 vs 1.000	-91.67	102.5	Yes	***	-95.83 to -87.50
0.125 vs 2.000	-92	102.9	Yes	***	-96.16 to -87.84
0.250 vs 0.500	-76	84.97	Yes	***	-80.16 to -71.84
0.250 vs 1.000	-86.33	96.52	Yes	***	-90.50 to -82.17
0.250 vs 2.000	-86.67	96.9	Yes	***	-90.83 to -82.50
0.500 vs 1.000	-10.33	11.55	Yes	***	-14.50 to -6.171
0.500 vs 2.000	-10.67	11.93	Yes	***	-14.83 to -6.504
1.000 vs 2.000	-0.3333	0.3727	No	ns	-4.496 to 3.829

## Sheet: Fig 2B CA-WSAQ UG70
Parameter
Table Analyzed	2B CA-WSAQ UG70
One-way analysis of variance
P value	< 0.0001
P value summary	***
Are means signif. different? (P < 0.05)	Yes
Number of groups	5
F	3581
R squared	0.9993
ANOVA Table	SS	df	MS
Treatment (between columns)	19100	4	4775
Residual (within columns)	13.33	10	1.333
Total	19110	14
Tukey's Multiple Comparison Test	Mean Diff.	q	Significant? P < 0.05?	Summary	95% CI of diff
0.125 vs 0.250	-15	22.5	Yes	***	-18.10 to -11.90
0.125 vs 0.500	-78	117	Yes	***	-81.10 to -74.90
0.125 vs 1.000	-80.33	120.5	Yes	***	-83.44 to -77.23
0.125 vs 2.000	-80.67	121	Yes	***	-83.77 to -77.56
0.250 vs 0.500	-63	94.5	Yes	***	-66.10 to -59.90
0.250 vs 1.000	-65.33	98	Yes	***	-68.44 to -62.23
0.250 vs 2.000	-65.67	98.5	Yes	***	-68.77 to -62.56
0.500 vs 1.000	-2.333	3.5	No	ns	-5.436 to 0.7693
0.500 vs 2.000	-2.667	4	No	ns	-5.769 to 0.4360
1.000 vs 2.000	-0.3333	0.5	No	ns	-3.436 to 2.769

## Sheet: Fig 2C CF-WSHA VB28
Parameter
Table Analyzed	2C CF-WSHA VB28
One-way analysis of variance
P value	< 0.0001
P value summary	***
Are means signif. different? (P < 0.05)	Yes
Number of groups	5
F	1169
R squared	0.9979
ANOVA Table	SS	df	MS
Treatment (between columns)	13410	4	3352
Residual (within columns)	28.67	10	2.867
Total	13440	14
Tukey's Multiple Comparison Test	Mean Diff.	q	Significant? P < 0.05?	Summary	95% CI of diff
0.016 vs 0.031	-46.33	47.4	Yes	***	-50.88 to -41.78
0.016 vs 0.063	-74.67	76.38	Yes	***	-79.22 to -70.12
0.016 vs 0.125	-77	78.77	Yes	***	-81.55 to -72.45
0.016 vs 0.250	-77.33	79.11	Yes	***	-81.88 to -72.78
0.031 vs 0.063	-28.33	28.98	Yes	***	-32.88 to -23.78
0.031 vs 0.125	-30.67	31.37	Yes	***	-35.22 to -26.12
0.031 vs 0.250	-31	31.71	Yes	***	-35.55 to -26.45
0.063 vs 0.125	-2.333	2.387	No	ns	-6.883 to 2.216
0.063 vs 0.250	-2.667	2.728	No	ns	-7.216 to 1.883
0.125 vs 0.250	-0.3333	0.341	No	ns	-4.883 to 4.216

## Sheet: Fig 2C CF-WSHA UG70
Parameter
Table Analyzed	2C CF-WSHA UG70
One-way analysis of variance
P value	< 0.0001
P value summary	***
Are means signif. different? (P < 0.05)	Yes
Number of groups	5
F	22.36
R squared	0.8994
ANOVA Table	SS	df	MS
Treatment (between columns)	1509	4	377.2
Residual (within columns)	168.7	10	16.87
Total	1677	14
Tukey's Multiple Comparison Test	Mean Diff.	q	Significant? P < 0.05?	Summary	95% CI of diff
0.016 vs 0.031	-1	0.4217	No	ns	-12.04 to 10.04
0.016 vs 0.063	-18.33	7.732	Yes	**	-29.37 to -7.298
0.016 vs 0.125	-22	9.278	Yes	***	-33.04 to -10.96
0.016 vs 0.250	-22	9.278	Yes	***	-33.04 to -10.96
0.031 vs 0.063	-17.33	7.31	Yes	**	-28.37 to -6.298
0.031 vs 0.125	-21	8.857	Yes	***	-32.04 to -9.965
0.031 vs 0.250	-21	8.857	Yes	***	-32.04 to -9.965
0.063 vs 0.125	-3.667	1.546	No	ns	-14.70 to 7.369
0.063 vs 0.250	-3.667	1.546	No	ns	-14.70 to 7.369
0.125 vs 0.250	0	0	No	ns	-11.04 to 11.04

## Sheet: Fig 2D CF-WSAQ VB28
Parameter
Table Analyzed	2D CF-WSAQ VB28
One-way analysis of variance
P value	< 0.0001
P value summary	***
Are means signif. different? (P < 0.05)	Yes
Number of groups	5
F	427.2
R squared	0.9942
ANOVA Table	SS	df	MS
Treatment (between columns)	10140	4	2535
Residual (within columns)	59.33	10	5.933
Total	10200	14
Tukey's Multiple Comparison Test	Mean Diff.	q	Significant? P < 0.05?	Summary	95% CI of diff
0.125 vs 0.250	-45	32	Yes	***	-51.55 to -38.45
0.125 vs 0.500	-65.67	46.69	Yes	***	-72.21 to -59.12
0.125 vs 1.000	-67	47.64	Yes	***	-73.55 to -60.45
0.125 vs 2.000	-68	48.35	Yes	***	-74.55 to -61.45
0.250 vs 0.500	-20.67	14.7	Yes	***	-27.21 to -14.12
0.250 vs 1.000	-22	15.64	Yes	***	-28.55 to -15.45
0.250 vs 2.000	-23	16.35	Yes	***	-29.55 to -16.45
0.500 vs 1.000	-1.333	0.9481	No	ns	-7.878 to 5.212
0.500 vs 2.000	-2.333	1.659	No	ns	-8.878 to 4.212
1.000 vs 2.000	-1	0.7111	No	ns	-7.545 to 5.545

## Sheet: Fig 2D CF-WSAQ UG70
Parameter
Table Analyzed	2D CF-WSAQ UG70
One-way analysis of variance
P value	< 0.0001
P value summary	***
Are means signif. different? (P < 0.05)	Yes
Number of groups	5
F	1236
R squared	0.998
ANOVA Table	SS	df	MS
Treatment (between columns)	14170	4	3543
Residual (within columns)	28.67	10	2.867
Total	14200	14
Tukey's Multiple Comparison Test	Mean Diff.	q	Significant? P < 0.05?	Summary	95% CI of diff
0.125 vs 0.250	-24.33	24.89	Yes	***	-28.88 to -19.78
0.125 vs 0.500	-71.33	72.97	Yes	***	-75.88 to -66.78
0.125 vs 1.000	-73.67	75.36	Yes	***	-78.22 to -69.12
0.125 vs 2.000	-73.67	75.36	Yes	***	-78.22 to -69.12
0.250 vs 0.500	-47	48.08	Yes	***	-51.55 to -42.45
0.250 vs 1.000	-49.33	50.47	Yes	***	-53.88 to -44.78
0.250 vs 2.000	-49.33	50.47	Yes	***	-53.88 to -44.78
0.500 vs 1.000	-2.333	2.387	No	ns	-6.883 to 2.216
0.500 vs 2.000	-2.333	2.387	No	ns	-6.883 to 2.216
1.000 vs 2.000	0	0	No	ns	-4.549 to 4.549

## Sheet: Fig 3A PBMC CA WSHA V
Parameter
Table Analyzed	3A PBMC CA WSHA VB28
One-way analysis of variance
P value	< 0.0001
P value summary	***
Are means signif. different? (P < 0.05)	Yes
Number of groups	5
F	700
R squared	0.9964
ANOVA Table	SS	df	MS
Treatment (between columns)	20170	4	5042
Residual (within columns)	72.03	10	7.203
Total	20240	14
Tukey's Multiple Comparison Test	Mean Diff.	q	Significant? P < 0.05?	Summary	95% CI of diff
15.625 vs 31.25	-3.294	2.126	No	ns	-10.51 to 3.917
15.625 vs 62.5	-23.87	15.41	Yes	***	-31.08 to -16.66
15.625 vs 125	-80.52	51.96	Yes	***	-87.73 to -73.31
15.625 vs 250	-83.47	53.86	Yes	***	-90.68 to -76.25
31.25 vs 62.5	-20.58	13.28	Yes	***	-27.79 to -13.37
31.25 vs 125	-77.23	49.84	Yes	***	-84.44 to -70.01
31.25 vs 250	-80.17	51.74	Yes	***	-87.38 to -72.96
62.5 vs 125	-56.65	36.56	Yes	***	-63.86 to -49.44
62.5 vs 250	-59.59	38.46	Yes	***	-66.81 to -52.38
125 vs 250	-2.946	1.901	No	ns	-10.16 to 4.266

## Sheet: Fig 3A PBMC CF WSHA V
Parameter
Table Analyzed	3A PBMC CF WSHA VB28
One-way analysis of variance
P value	< 0.0001
P value summary	***
Are means signif. different? (P < 0.05)	Yes
Number of groups	5
F	225.8
R squared	0.9891
ANOVA Table	SS	df	MS
Treatment (between columns)	4310	4	1077
Residual (within columns)	47.71	10	4.771
Total	4358	14
Tukey's Multiple Comparison Test	Mean Diff.	q	Significant? P < 0.05?	Summary	95% CI of diff
15.625 vs 31.25	-27.62	21.9	Yes	***	-33.49 to -21.75
15.625 vs 62.5	-40.98	32.49	Yes	***	-46.85 to -35.11
15.625 vs 125	-41.89	33.22	Yes	***	-47.76 to -36.02
15.625 vs 250	-46.72	37.04	Yes	***	-52.58 to -40.85
31.25 vs 62.5	-13.36	10.59	Yes	***	-19.23 to -7.492
31.25 vs 125	-14.28	11.32	Yes	***	-20.14 to -8.406
31.25 vs 250	-19.1	15.14	Yes	***	-24.97 to -13.23
62.5 vs 125	-0.9141	0.7248	No	ns	-6.783 to 4.955
62.5 vs 250	-5.737	4.549	No	ns	-11.61 to 0.1320
125 vs 250	-4.823	3.825	No	ns	-10.69 to 1.046

[truncated: 8 more sheets: Fig 3C PBMC CA WSAQ V, Fig 3C PBMC CF WSAQ V, Figure 5A, Figure 5B, Figure 5C, Figure 5D, Figure 5E, Figure 5F]
