# Supplementary material for: Withania somnifera extracts induced attenuation of HIV-1: a mechanistic approach to restrict viral infection
Source: Virol J. 2023 Aug 3;20:173. doi: 10.1186/s12985-023-02130-y (PMC10401819; doi:10.1186/s12985-023-02130-y)
Supplement: Supplementary file 2 — Supplementary Material 2 [file 12985_2023_2130_MOESM2_ESM.xlsx]

## Sheet: 1E CC
Parameter
Table Analyzed	Data 1
One-way analysis of variance
P value	< 0.0001
P value summary	***
Are means signif. different? (P < 0.05)	Yes
Number of groups	4
F	332.1
R squared	0.992
ANOVA Table	SS	df	MS
Treatment (between columns)	9.768	3	3.256
Residual (within columns)	0.07843	8	0.009804
Total	9.847	11
Tukey's Multiple Comparison Test	Mean Diff.	q	Significant? P < 0.05?	Summary	95% CI of diff
TZMbl-WSHA vs TZMbl-WSAQ	-1.868	32.67	Yes	***	-2.127 to -1.609
TZMbl-WSHA vs PBMC WSHA	0.01637	0.2863	No	ns	-0.2425 to 0.2753
TZMbl-WSHA vs PBMC WSAQ	-1.719	30.06	Yes	***	-1.978 to -1.460
TZMbl-WSAQ vs PBMC WSHA	1.884	32.96	Yes	***	1.625 to 2.143
TZMbl-WSAQ vs PBMC WSAQ	0.149	2.607	No	ns	-0.1099 to 0.4079
PBMC WSHA vs PBMC WSAQ	-1.735	30.35	Yes	***	-1.994 to -1.476

## Sheet: Figure 2A
Parameter
Table Analyzed	Data 1
Two-way ANOVA
Source of Variation	% of total variation	P value
Interaction	2.2	< 0.0001
Column Factor	0.4	0.0004
Row Factor	96.95	< 0.0001
Source of Variation	P value summary	Significant?
Interaction	***	Yes
Column Factor	***	Yes
Row Factor	***	Yes
Source of Variation	Df	Sum-of-squares	Mean square	F
Interaction	4	571.1	142.8	24.48
Column Factor	1	104.5	104.5	17.92
Row Factor	4	25200	6301	1080
Residual	20	116.7	5.833
Number of missing values	0
Bonferroni posttests
HIV-1 VB028 vs HIV-1 UG070
Row Factor	HIV-1 VB028	HIV-1 UG070	Difference	95% CI of diff.
0.016	15.67	36.67	21	15.39 to 26.61
0.031	59.67	56.67	-3	-8.611 to 2.611
0.063	93.33	94	0.667	-4.944 to 6.278
0.125	99	99	0	-5.611 to 5.611
0.25	99.67	99.67	0	-5.611 to 5.611
Row Factor	Difference	t	P value	Summary
0.016	21	10.65	P<0.001	***
0.031	-3	1.521	P > 0.05	ns
0.063	0.667	0.3382	P > 0.05	ns
0.125	0	0	P > 0.05	ns
0.25	0	0	P > 0.05	ns

## Sheet:  Figure 2B 
Parameter
Table Analyzed	Data 1
Two-way ANOVA
Source of Variation	% of total variation	P value
Interaction	1	< 0.0001
Column Factor	1.05	< 0.0001
Row Factor	97.8	< 0.0001
Source of Variation	P value summary	Significant?
Interaction	***	Yes
Column Factor	***	Yes
Row Factor	***	Yes
Source of Variation	Df	Sum-of-squares	Mean square	F
Interaction	4	462.1	115.5	33.03
Column Factor	1	488	488	139.5
Row Factor	4	45320	11330	3239
Residual	20	69.95	3.498
Number of missing values	0
Bonferroni posttests
HIV-1 VB028 vs HIV-1 UG070
Row Factor	HIV-1 VB028	HIV-1 UG070	Difference	95% CI of diff.
0.125	7.667	19	11.33	6.988 to 15.68
0.25	13	34	21	16.66 to 25.34
0.5	89	97	8	3.655 to 12.34
1	99.33	99.33	0	-4.345 to 4.345
2	99.67	99.67	0	-4.345 to 4.345
Row Factor	Difference	t	P value	Summary
0.125	11.33	7.422	P<0.001	***
0.25	21	13.75	P<0.001	***
0.5	8	5.239	P<0.001	***
1	0	0	P > 0.05	ns
2	0	0	P > 0.05	ns

## Sheet: Figure 2C 
Parameter
Table Analyzed	Data 1
Two-way ANOVA
Source of Variation	% of total variation	P value
Interaction	21.35	< 0.0001
Column Factor	8.08	< 0.0001
Row Factor	69.91	< 0.0001
Source of Variation	P value summary	Significant?
Interaction	***	Yes
Column Factor	***	Yes
Row Factor	***	Yes
Source of Variation	Df	Sum-of-squares	Mean square	F
Interaction	4	3490	872.5	161.8
Column Factor	1	1320	1320	244.8
Row Factor	4	11430	2857	529.8
Residual	20	107.8	5.392
Number of missing values	0
Bonferroni posttests
HIV-1 VB028 vs HIV-1 UG070
Row Factor	HIV-1 VB028	HIV-1 UG070	Difference	95% CI of diff.
0.016	22.33	78	55.67	50.27 to 61.06
0.031	68.67	79	10.33	4.938 to 15.73
0.063	97	96.33	-0.667	-6.062 to 4.728
0.125	99.33	100	0.667	-4.728 to 6.062
0.25	99.67	100	0.333	-5.062 to 5.728
Row Factor	Difference	t	P value	Summary
0.016	55.67	29.36	P<0.001	***
0.031	10.33	5.45	P<0.001	***
0.063	-0.667	0.3518	P > 0.05	ns
0.125	0.667	0.3518	P > 0.05	ns
0.25	0.333	0.1756	P > 0.05	ns

## Sheet: Figure 2D
Parameter
Table Analyzed	Data 1
Two-way ANOVA
Source of Variation	% of total variation	P value
Interaction	3.25	< 0.0001
Column Factor	1.17	< 0.0001
Row Factor	95.23	< 0.0001
Source of Variation	P value summary	Significant?
Interaction	***	Yes
Column Factor	***	Yes
Row Factor	***	Yes
Source of Variation	Df	Sum-of-squares	Mean square	F
Interaction	4	801.6	200.4	45.54
Column Factor	1	288.3	288.3	65.53
Row Factor	4	23510	5878	1336
Residual	20	88	4.4
Number of missing values	0
Bonferroni posttests
HIV-1VB028 vs HIV-1UG070
Row Factor	VB28	UG070	Difference	95% CI of diff.
0.125	31.67	26	-5.667	-10.54 to -0.7938
0.25	76.67	50.33	-26.33	-31.21 to -21.46
0.5	97.33	97.33	0	-4.873 to 4.873
1	98.67	99.67	1	-3.873 to 5.873
2	99.67	99.67	0	-4.873 to 4.873
Row Factor	Difference	t	P value	Summary
0.125	-5.667	3.309	P < 0.05	*
0.25	-26.33	15.38	P<0.001	***
0.5	0	0	P > 0.05	ns
1	1	0.5839	P > 0.05	ns
2	0	0	P > 0.05	ns

## Sheet: Figure 2E
Parameter
Table Analyzed	Data 1
Two-way ANOVA
Source of Variation	% of total variation	P value
Interaction	2.39	0.0001
Column Factor	3.37	< 0.0001
Row Factor	93.87	< 0.0001
Source of Variation	P value summary	Significant?
Interaction	***	Yes
Column Factor	***	Yes
Row Factor	***	Yes
Source of Variation	Df	Sum-of-squares	Mean square	F
Interaction	1	0.006912	0.006912	50.56
Column Factor	1	0.009747	0.009747	71.3
Row Factor	1	0.2718	0.2718	1988
Residual	8	0.001094	0.0001367
Number of missing values	0
Bonferroni posttests
HIV-1VB028 vs HIV-1UG070
Row Factor	HIV-1VB028	HIV-1UG070	Difference	95% CI of diff.
WSHA	0.029	0.02	-0.009	-0.03527 to 0.01727
WSAQ	0.378	0.273	-0.105	-0.1313 to -0.07873
Row Factor	Difference	t	P value	Summary
WSHA	-0.009	0.9427	P > 0.05	ns
WSAQ	-0.105	11	P<0.001	***

## Sheet: Figure 2F
Parameter
Table Analyzed	Data 1
Two-way ANOVA
Source of Variation	% of total variation	P value
Interaction	11.7	< 0.0001
Column Factor	5.36	< 0.0001
Row Factor	82.86	< 0.0001
Source of Variation	P value summary	Significant?
Interaction	***	Yes
Column Factor	***	Yes
Row Factor	***	Yes
Source of Variation	Df	Sum-of-squares	Mean square	F
Interaction	1	0.01268	0.01268	1164
Column Factor	1	0.005808	0.005808	533.3
Row Factor	1	0.08979	0.08979	8244
Residual	8	8.713e-05	1.089e-05
Number of missing values	0
Bonferroni posttests
HIV-1VB028 vs HIV-1UG070
Row Factor	HIV-1VB028	HIV-1UG070	Difference	95% CI of diff.
WSHA	0.022	0.001	-0.021	-0.02841 to -0.01359
WSAQ	0.13	0.239	0.109	0.1016 to 0.1164
Row Factor	Difference	t	P value	Summary
WSHA	-0.021	7.794	P<0.001	***
WSAQ	0.109	40.45	P<0.001	***

## Sheet: Figure 3A
Parameter
Table Analyzed	Data 1
Two-way ANOVA
Source of Variation	% of total variation	P value
Interaction	13.87	< 0.0001
Column Factor	35.01	< 0.0001
Row Factor	50.88	< 0.0001
Source of Variation	P value summary	Significant?
Interaction	***	Yes
Column Factor	***	Yes
Row Factor	***	Yes
Source of Variation	Df	Sum-of-squares	Mean square	F
Interaction	4	5245	1311	292.2
Column Factor	1	13230	13230	2949
Row Factor	4	19230	4808	1072
Residual	20	89.75	4.487
Number of missing values	0
Bonferroni posttests
CA Assay vs CF Assay
Row Factor	CA Assay	CF Assay	Difference	95% CI of diff.
0.016	0	48.8	48.8	43.87 to 53.72
0.031	3.295	76.41	73.12	68.20 to 78.04
0.063	23.87	89.77	65.9	60.98 to 70.82
0.125	80.52	90.69	10.17	5.247 to 15.09
0.25	83.47	95.51	12.05	7.124 to 16.97
Row Factor	Difference	t	P value	Summary
0.016	48.8	28.21	P<0.001	***
0.031	73.12	42.27	P<0.001	***
0.063	65.9	38.1	P<0.001	***
0.125	10.17	5.879	P<0.001	***
0.25	12.05	6.964	P<0.001	***

## Sheet: Figure 3B
Parameter
Table Analyzed	Data 1
Two-way ANOVA
Source of Variation	% of total variation	P value
Interaction	0.09	0.3175
Column Factor	88.43	< 0.0001
Row Factor	10.85	< 0.0001
Source of Variation	P value summary	Significant?
Interaction	ns	No
Column Factor	***	Yes
Row Factor	***	Yes
Source of Variation	Df	Sum-of-squares	Mean square	F
Interaction	1	1.875e-05	1.875e-05	1.136
Column Factor	1	0.01849	0.01849	1120
Row Factor	1	0.002269	0.002269	137.5
Residual	8	0.000132	1.65e-05
Number of missing values	0
Bonferroni posttests
CA vs CF
Row Factor	CA	CF	Difference	95% CI of diff.
EC50	0.098	0.017	-0.081	-0.09013 to -0.07187
EC80	0.123	0.047	-0.076	-0.08513 to -0.06687
Row Factor	Difference	t	P value	Summary
EC50	-0.081	24.42	P<0.001	***
EC80	-0.076	22.91	P<0.001	***

## Sheet: Figure 3C
Parameter
Table Analyzed	Data 1
Two-way ANOVA
Source of Variation	% of total variation	P value
Interaction	1.44	< 0.0001
Column Factor	0.06	0.0904
Row Factor	98.01	< 0.0001
Source of Variation	P value summary	Significant?
Interaction	***	Yes
Column Factor	ns	No
Row Factor	***	Yes
Source of Variation	Df	Sum-of-squares	Mean square	F
Interaction	5	277.1	55.42	14.24
Column Factor	1	12.12	12.12	3.113
Row Factor	5	18840	3769	968.1
Residual	24	93.43	3.893
Number of missing values	0
Bonferroni posttests
CA vs CF
Row Factor	CA	CF	Difference	95% CI of diff.
31.25	32.76	35.18	2.426	-2.206 to 7.058
62.5	50.42	51.13	0.712	-3.920 to 5.344
125	70.94	58.07	-12.87	-17.50 to -8.233
250	78.82	76.36	-2.464	-7.096 to 2.168
500	94.55	97.92	3.378	-1.254 to 8.010
1000	95.47	97.32	1.851	-2.781 to 6.483
Row Factor	Difference	t	P value	Summary
31.25	2.426	1.506	P > 0.05	ns
62.5	0.712	0.442	P > 0.05	ns
125	-12.87	7.986	P<0.001	***
250	-2.464	1.53	P > 0.05	ns
500	3.378	2.097	P > 0.05	ns
1000	1.851	1.149	P > 0.05	ns

[truncated: 1 more sheets: Figure 3D]
